# Supplementary material for: HMGA1 Has Predictive Value in Response to Chemotherapy in Gastric Cancer
Source: Curr Oncol. 2021 Dec 23;29(1):56–67. doi: 10.3390/curroncol29010005 (PMC8774981; doi:10.3390/curroncol29010005)
Supplement: Supplementary file 1 [file curroncol-29-00005-s001.zip]

Archive with 1 entries (1 files):
- curroncol-1491628-supplementary.pdf
